# Supplementary material for: Effect of Storage Temperature and Time on Biogenic Amines in Canned Seafood
Source: Foods. 2022 Sep 7;11(18):2743. doi: 10.3390/foods11182743 (PMC9497643; doi:10.3390/foods11182743)
Supplement: Supplementary file 1 [file foods-11-02743-s001.zip]

Archive with 1 entries (1 files):
- foods-1882448-supplementary.pdf
